# Supplementary material for: Genomic and Experimental Analysis of the Biostimulant and Antagonistic Properties of Phytopathogens of Bacillus safensis and Bacillus siamensis
Source: Microorganisms. 2022 Mar 22;10(4):670. doi: 10.3390/microorganisms10040670 (PMC9024481; doi:10.3390/microorganisms10040670)
Supplement: Supplementary file 1 [file microorganisms-10-00670-s001.zip]

Archive with 13 entries (12 files):
- microorganisms-1602607 - supplementary/
- microorganisms-1602607 - supplementary/Figure S1.pdf
- microorganisms-1602607 - supplementary/Figure S2.pdf
- microorganisms-1602607 - supplementary/Figure S3 27022022.pdf
- microorganisms-1602607 - supplementary/Figure S4 27022022.pdf
- microorganisms-1602607 - supplementary/Table S1.pdf
- microorganisms-1602607 - supplementary/Table S2.pdf
- microorganisms-1602607 - supplementary/Table S3.pdf
- microorganisms-1602607 - supplementary/Table S4.pdf
- microorganisms-1602607 - supplementary/Table S5.pdf
- microorganisms-1602607 - supplementary/Table S6.pdf
- microorganisms-1602607 - supplementary/Table S7.pdf
- microorganisms-1602607 - supplementary/Table S8.pdf
